# Supplementary material for: A Reproducible Sequence-Level Strategy to Enhance Peptide Immunogenicity While Preserving Wild-Type Epitope Recognition
Source: Antibodies (Basel). 2025 Dec 12;14(4):106. doi: 10.3390/antib14040106 (PMC12730111; doi:10.3390/antib14040106)
Supplement: Supplementary file 1 [file antibodies-14-00106-s001.zip]

Archive with 1 entries (1 files):
- antibodies-4019008-supplementary.pdf
